# Supplementary material for: Enhanced Circularly Polarized Green Luminescence Metrics from New Enantiopure Binary Tris-Pyrazolonate-Tb3+ Complexes
Source: Molecules. 2024 Dec 13;29(24):5887. doi: 10.3390/molecules29245887 (PMC11676078; doi:10.3390/molecules29245887)
Supplement: Supplementary file 1 [file molecules-29-05887-s001.zip]

Archive with 1 entries (1 files):
- molecules-3345802-supplementary.pdf
